# Supplementary material for: Exploring the Shared Genetic Architectures Between Primary Open-Angle Glaucoma and Visual Pathway Regions in the Brain
Source: Invest Ophthalmol Vis Sci. 2025 Dec 2;66(15):11. doi: 10.1167/iovs.66.15.11 (PMC12697700; doi:10.1167/iovs.66.15.11)
Supplement: Supplement 2 [file iovs-66-15-11_s002.xlsx]

## Sheet: S1
Supplementary Table 1. Association between standardised polygenic risk score for POAG and the volume of each visual pathway region. Regions analysed include optic chiasm (OC), lateral geniculate nucleus (LGN), primary visual cortex (V1), and secondary visual cortex (V2 and V5).
Phenotype	Estimate	SE	CI_lower	CI_upper	p-value	r2
Optic chiasm	-0.00987891	0.00448185	-0.0186633	-0.00109448	0.0275155	0.171478
LGN	-0.00400276	0.00405552	-0.0119516	0.00394606	0.323653	0.317812
V1	0.000882387	0.00438917	-0.00772038	0.00948516	0.84067	0.201613
V2	-0.00219053	0.00405721	-0.0101427	0.0057616	0.589261	0.312759
V5	-0.0097466	0.00382379	-0.0172412	-0.00225198	0.0108087	0.391673

## Sheet: S2
Supplementary Table 2. Mendelian randomisation analysis results for optic chiasm on POAG.
method	nsnp	b	se	pval
Inverse variance weighted	6	-0.07694	0.093142	0.408769
MR Egger	6	-0.28474	0.481363	0.585981
Weighted median	6	-0.1127	0.114636	0.325559
Simple mode	6	-0.15564	0.177952	0.421795
Weighted mode	6	-0.16512	0.176428	0.392293

## Sheet: S3
Supplementary Table 3. Mendelian randomisation analysis results for lateral geniculate nucleus (LGN) on POAG.
method	nsnp	b	se	pval
Inverse variance weighted	10	-0.05537	0.099622	0.578365
MR Egger	10	-0.51771	0.347632	0.174752
Weighted median	10	-0.09972	0.11432	0.383068
Simple mode	10	-0.17246	0.200159	0.41127
Weighted mode	10	-0.15992	0.193885	0.430794

## Sheet: S4
Supplementary Table 4. Mendelian randomisation analysis results for primary visual cortex (V1) on POAG.
method	nsnp	b	se	pval
Inverse variance weighted	49	0.000798	0.032898	0.980652
MR Egger	49	-0.08698	0.107586	0.422913
Weighted median	49	-0.03202	0.043157	0.458162
Simple mode	49	-0.11652	0.10792	0.285659
Weighted mode	49	-0.09162	0.073065	0.215924

## Sheet: S5
Supplementary Table 5. Mendelian randomisation analysis results for secondary visual cortex (V2) on POAG.
method	nsnp	b	se	pval
Inverse variance weighted	33	-0.06252	0.040592	0.123498
MR Egger	33	-0.05788	0.110051	0.602663
Weighted median	33	-0.09029	0.058377	0.121931
Simple mode	33	-0.10635	0.110629	0.343609
Weighted mode	33	-0.10288	0.072981	0.168269

## Sheet: S6
Supplementary Table 6. Mendelian randomisation analysis results for secondary visual cortex (V5) on POAG.
method	nsnp	b	se	pval
Inverse variance weighted	13	0.081176	0.063495	0.201086
MR Egger	13	0.216313	0.295434	0.479364
Weighted median	13	0.073604	0.084076	0.381331
Simple mode	13	0.01108	0.147752	0.941457
Weighted mode	13	0.054062	0.123667	0.669762

## Sheet: S7
Supplementary Table 7. Mendelian randomisation analysis results for POAG on optic chiasm.
method	nsnp	b	se	pval
Inverse variance weighted	183	-0.01262	0.006799	0.06346
MR Egger	183	0.004294	0.018006	0.811798
Weighted median	183	-0.00711	0.010827	0.51164
Simple mode	183	0.026339	0.02896	0.364293
Weighted mode	183	0.009247	0.019691	0.639201

## Sheet: S8
Supplementary Table 8. Mendelian randomisation analysis results for POAG on lateral geniculate nucleus (LGN).
method	nsnp	b	se	pval
Inverse variance weighted	184	-0.01437	0.00591	0.015044
MR Egger	184	-0.00723	0.014369	0.615558
Weighted median	184	-0.00883	0.010111	0.382625
Simple mode	184	-0.02696	0.022953	0.241724
Weighted mode	184	-0.01031	0.014887	0.48967

## Sheet: S9
Supplementary Table 9. Mendelian randomisation analysis results for POAG on primary visual cortex (V1).
method	nsnp	b	se	pval
Inverse variance weighted	175	-0.00177	0.006434	0.783478
MR Egger	175	0.000201	0.015652	0.989763
Weighted median	175	0.00748	0.010513	0.476771
Simple mode	175	-0.00255	0.026065	0.922245
Weighted mode	175	-0.00124	0.015175	0.934913

## Sheet: S10
Supplementary Table 10. Mendelian randomisation analysis results for POAG on secondary visual cortex (V2).
method	nsnp	b	se	pval
Inverse variance weighted	146	-0.00925	0.006199	0.135702
MR Egger	146	-0.03242	0.01508	0.033248
Weighted median	146	-0.02155	0.009903	0.029522
Simple mode	146	-0.02606	0.026093	0.31964
Weighted mode	146	-0.03312	0.014714	0.025882

[truncated: 3 more sheets: S11, S12, S13]
